# Supplementary material for: Nest Entrances, Spatial Fidelity, and Foraging Patterns in the Red Ant Myrmica rubra: A Field and Theoretical Study
Source: Insects. 2020 May 21;11(5):317. doi: 10.3390/insects11050317 (PMC7290572; doi:10.3390/insects11050317)
Supplement: Supplementary file 1 [file insects-11-00317-s001.zip]

Archive with 21 entries (20 files):
- Supplementary/
- Supplementary/.DS_Store
- __MACOSX/Supplementary/._.DS_Store
- Supplementary/Table_S1.pdf
- __MACOSX/Supplementary/._Table_S1.pdf
- Supplementary/Table_S2.pdf
- __MACOSX/Supplementary/._Table_S2.pdf
- Supplementary/Model.pdf
- __MACOSX/Supplementary/._Model.pdf
- Supplementary/Data_and_code.zip
- __MACOSX/Supplementary/._Data_and_code.zip
- Supplementary/Figure_S3.pdf
- __MACOSX/Supplementary/._Figure_S3.pdf
- Supplementary/Figure_S2.pdf
- __MACOSX/Supplementary/._Figure_S2.pdf
- Supplementary/Figure_S1.pdf
- __MACOSX/Supplementary/._Figure_S1.pdf
- Supplementary/Figure_S5.pdf
- __MACOSX/Supplementary/._Figure_S5.pdf
- Supplementary/Figure_S4.pdf
- __MACOSX/Supplementary/._Figure_S4.pdf
